# Supplementary material for: Framework for implementing asylum seekers and refugees’ health into the undergraduate medical curriculum in the United Kingdom
Source: Health Educ Res. 2024 Jan 25;39(2):170–81. doi: 10.1093/her/cyae002 (PMC10952400; doi:10.1093/her/cyae002)
Supplement: cyae002_Supp [file cyae002_supp.zip]

Archive with 4 entries (4 files):
- Supp/Spplementary 2 .docx
- Supp/Supplementary  3.docx
- Supp/Supplementary 4.docx
- Supp/Supplementary table 1.doc
